# Supplementary material for: Identification of New Fusarium sulawense Strains Causing Soybean Pod Blight in China and Their Control Using Carbendazim, Dipicolinic Acid and Kojic Acid
Source: Int J Environ Res Public Health. 2022 Aug 24;19(17):10531. doi: 10.3390/ijerph191710531 (PMC9518069; doi:10.3390/ijerph191710531)
Supplement: Supplementary file 1 [file ijerph-19-10531-s001.zip]

Archive with 1 entries (1 files):
- ijerph-1844219-supplementary.pdf
